# Supplementary material for: CRISPR/Cas9-Mediated Knockout of tnfaip1 in Zebrafish Plays a Role in Early Development
Source: Genes (Basel). 2023 Apr 28;14(5):1005. doi: 10.3390/genes14051005 (PMC10217809; doi:10.3390/genes14051005)
Supplement: Supplementary file 1 [file genes-14-01005-s001.zip]

Archive with 1 entries (1 files):
- genes-2302142-supplementary.pdf
